# Supplementary material for: Effects of Salinity on the Reproductive and Lifespan Traits of Artemia Parthenogenetic Lineages with Different Ploidy Levels
Source: Biology (Basel). 2025 Aug 15;14(8):1055. doi: 10.3390/biology14081055 (PMC12383873; doi:10.3390/biology14081055)
Supplement: Supplementary file 1 [file biology-14-01055-s001.zip]

Archive with 1 entries (1 files):
- biology-3735890-supplementary.pdf
